# Supplementary material for: The Sesquiterpene Lactone-Rich Fraction of Inula helenium L. Enhances the Antitumor Effect of Anti-PD-1 Antibody in Colorectal Cancer: Integrative Phytochemical, Transcriptomic, and Experimental Analyses
Source: Cancers (Basel). 2023 Jan 20;15(3):653. doi: 10.3390/cancers15030653 (PMC9913754; doi:10.3390/cancers15030653)
Supplement: Supplementary file 1 [file cancers-15-00653-s001.zip]

Archive with 1 entries (1 files):
- cancers-2066421-supplementary.pdf
